# Supplementary material for: Assessment of African swine fever impact in Bulgaria with special focus on the East Balkan Swine
Source: Front Vet Sci. 2025 Nov 18;12:1694525. doi: 10.3389/fvets.2025.1694525 (PMC12671380; doi:10.3389/fvets.2025.1694525)
Supplement: Supplementary file 2 [file Table_2.XLSX]

## Sheet: Matrix I
					Q1	Q2	Q2a	Q3	Q4	Q5	Q6	Q7	A - Q1	A - Q1.1	A - Q1.1a	A - Q1.1b	A -Q2	A - Q3	A - Q3.1	A - Q3.1a	A - Q3.1b	A - Q4	A - Q5	A - Q6	A - Q7	A - Q8	A - Q8.1	A - Q9	A - Q10	B - Q1	B - Q2	B - Q3	B - Q4	B - Q5	B - Q6	B - Q7	B - Q8	B -Q9 How much do you consider effective and applicable these preventive measures for ASF prevention? (Give a score from not effective/applicable to extremely effective/applicable, 1-5)
																																						Effective (E)	Applicable (A)	E	A	E	A	E	A	E	A	E	A
	Data collected will be used according to the Regulation (EU) N ° 2018/1725. By agreeing with The EU Regulation privacy statement and answering this questionnaire, you agree that your answers are used anonymously in the technical report and related peer-review publication that will be produced.	Age	Sex	Village	Present number of pigs in your farm	Which is/was your farm type?	How many people are part of your household?	For which purposes do you raise/have raised pigs	What type of housing system did/do you have?	How do you feed pigs?	Other livestock. Do you have other animals on the same farm? If yes, please specify which.	Do you or your family member practise forest activities (e.g. hunting, mushroom picking...)? If yes, specify for which aim and the weekly frequency.	Did you have cases of ASF in your farm? If yes, specify the month and the year.	If yes, did you receive subsidies to compensate your economic losses?	If yes, were the subsidies sufficient to cover the losses? How much money have you received? Which share of the pig commercial value was reimbursed?	If no, why did you not receive subsidies?	Did you have to cull your animals because you were close to an ASF outbreak? If yes, specify the month and the year.	Have you adopted specific preventive measures in your farm related to ASF? If yes, please specify which (e.g. fences), the reason and when.	Did you receive subsidies to sustain the implementation of the preventive measures?	If yes, were the subsidies sufficient? How much money have you received?	If no, why did you not receive subsidies?	Have you followed training courses to prevent ASF in your farm?	Which was your main source of information for ASF and to know how to act? (Multiple choices)	Which were the restrictions that, in your opinion, have the major impact on your farm? Please motivate your answer.	Which were the negative consequences of ASF impact on your farm? (Multiple choices)	Does ASF have an impact on the number of heads in your farm?	Can you measure this impact - for example in numbers of animals lost? How many pigs did you have before ASF? How many pigs do you have now? (Large/Piglets; Male/Female)	Did you change the type of animals or the pig breed farmed because of ASF? If yes, please specify which animals/breeds you introduced.	Did you change your habits related to the forest (e.g. hunting, mushrooms picking...) because of ASF consequences? If yes, specify in what way.	Which are the clinical signs that make you suspect of ASF?	Which are the post-mortem signs that make you suspect of ASF?	In which cases would you call a veterinarian for your pigs?	If you observe reduced heating, redness of skin and mortalities in your pig herd, what would you do?	If you suspect an ASF outbreak in your farm, what would you do?	Which way of transmission do you consider the most effective for ASF introduction in a farm?	Which way of transmission do you consider the most responsible for ASF spread in your country?	Do you think that social factors (e.g. movement of people/animals, family sharing of food meat products, migration, travel migrants) could have played a role in ASF spread? Please explain your opinion.	Training of staff and visitors in biosecurity		Restricting movements of people and vehicles into the farm		Fencing		Double fencing		Confining pig indoor the yard		Ban on going to the forest
1 (online)	Yes, I Agree	-	-	Dragoevo (Shumen)	11-200	Family farm (=up to 10 sows and their offspring, but not more than 200 pigs in total)	3	Main income generation activity /market oriented (sale)	Fenced - Wood fences/cemented floor	Fodder, grass, grain, broken rice, etc.	No	Truffles. Every day	No cases	-	-	-	No	Disinfection at the entrance	No			Yes	Vet authorities’ educational courses	No backyard growing	Restrictions on trade	No		No	Yes. Mandatory change of clothes	Fever	Fever	Several pigs not eating well/looking sick	Call the veterinarian services	Report it as soon as possible even if might be a false case	An infected animal	Wild boars	No	2	2	2	2	4	4	1	1	4	4	1	1
2 (online)	Yes, I Agree	-	-	Svishtov	>1000	Industrial farm	4	Main income generation activity /market oriented (sale)	Full time housed system (fondi propri)	Commercial feed	No	No	Yes, in July 2019	No			No	Fences, connecting corridors, filters, disinfection, etc	No			No	Social networks	Charging terms, benefits	Economic losses for the farm	Yes	30% off	No	I don't visit	High temperature, fever, spots, immunosuppression	The ones mentioned	Increased mortality	Other: Blood tests	Other: Blood samples	Insects	Uncontrolled backyard and insects	No	4	4	4	4	4	4	4	4	4	4	4	4
3 (online)	Yes, I Agree	-	-	-	>1000	Industrial farm	3	Main income generation activity /market oriented (sale)	Full time housed system (fondi propri)	Commercial feed	Dogs	No	No cases	-	-	-	No	Yes - we strengthened the measures listed above/2019	No			Yes	Other: foreign sites and rectors	Restricting the movement of people and spraying against insects	Restrictions on trade	Yes		No	Yes - constantly on the alert - where you step, what you eat, where you go, who you hang out with.....	Temperature, ears; kidneys, spleens...	Spleens	Other: we have a doctor on the ground	Other: Internal organ samples	Other: Internal organ samples	People, animals, INSECTS	Infected and dead wild boar-insects	Yes - very weak border control	4	4	5	5	3	4	3	3	5	5	4	2
4	Yes, I Agree	-	-	Varna	None (before ASF: 10-200)	East Balkan Swine farm - EBS pigs registered in the herdbook	1 (<18); 2 (45-65)	Occasional additional income (quick cash when needed)	Free range system unfenced; free range system fenced	Fodder, grass, grain, broken rice, etc.	No	No	Yes	No			No	Yes	No			Yes	Brochures and posters of the awareness campaign; local newspapers; TV news	Change of the place/region of breeding	Economic losses for the farm; restrictions on trade	Yes	Adults M 70 -> 0 F 30-> 0; piglets M 40 -> 0; F 20 -> 0	No	No	Appetite loss	No ASF symptoms	Several pigs not eating well/looking sick	Call the veterinarian services	Wait few days before reporting it to avoid a false report	Intentionally introduced infection	The people	Yes, the people	2	2	1	1	1	1	3	3	1	1	3	3
5	Yes, I Agree	-	-	Byal bryag (Shumen)	None (before ASF: 10-200)	East Balkan Swine farm - EBS pigs registered in the herdbook	1 (45-65)	Main income generation activity /market oriented (sale)	Free range system unfenced; Other: Electropasture - the last year	Fodder, grass, grain, broken rice, etc.; forest products. Which ones? Acorns, mushrooms	Yes; Cows - 35	No	Yes - 30/12/2019	Yes	Yes		No	Yes; electropasture (kept inside)	No			Yes	Vet authorities’ educational courses; brochures and posters of the awareness campaign; local newspapers; radio; TV news; social networks	Electropasture (kept inside)	Economic losses for the farm; people lose job; restrictions on trade; Other - loss of knowledge and experience	Yes	100% - Adults M 100 -> 0 F 150-> 0	No	No	(It) stops eating and has specific movements	Еnlarged spleen and many others (lesions) on the internal organs	Several pigs not eating well/looking sick	Call the veterinarian services	Report it as soon as possible even if might be a false case	I don't know or a direct contact with infected animal	Contact with infected animal	No	3	3	5	4	5	3	5	2	3	1	3	1
6	Yes, I Agree	-	-	Grozdyovo (Varna)	10-200	East Balkan Swine farm - EBS pigs registered in the herdbook	2 (<18); 2 (18-45); 1 (45-65); 1 (>65)	Occasional additional income (quick cash when needed)	Free range system fenced; Wood fences/without concrete base; Me, personally	Fodder, grass, grain, broken rice, etc.; Other: corn	Yes; Sheep	No	No cases	-	-	-	No	Yes - fencing	No	-		Yes	Vet authorities’ educational courses; brochures and posters of the awareness campaign; local newspapers; radio; TV news; social networks	Keeping the animals closed and not allowing outsiders to get to them	Economic losses for the farm; restrictions on trade	Yes		No	Yes - I do not go to the forest	Appetite loss	-	Several pigs not eating well/looking sick	Call the veterinarian services	Wait few days before reporting it to avoid a false report	By food and by people entering (to the animals)	-	Movement of people	3	5	5	5	2	2	2	2	2	2	4	4
7	Yes, I Agree	-	-	Veselinovo (Shumen)	None (before ASF: 10-200)	East Balkan Swine farm - EBS pigs registered in the herdbook	2 (>65)	Main income generation activity /market oriented (sale)	Free range system unfenced; Wood fences/cemented floor	Fodder, grass, grain, broken rice, etc.; Forest products. Which ones? Worms, acorns	No	No	Yes - 21/02/2020	Yes, after court decision	Yes		No	I was forced to take off the animals (from the forest) 2 days prior the start of the hunting season which was allowed from 03.10.2019 to my quarantine premises (in my backyard)	Yes - 70 BGN per a controlled pig (those amounts were de minimis for food, paid once)	No	-	Meetings with (Shumen Province) epizootic commission as a representative of the Association	Vet authorities’ educational courses; brochures and posters of the awareness campaign; TV news; Television	Keeping the animals closed in the quarantine premises was a good decision	Economic losses for the farm; restrictions on trade; Other: Forced killing of the pigs	Yes	100% loss of of elite EBS herd; Total number as of 30.10.2019 - appr. 140 animals	No	No, I live with the hope that I will breed EBS	Stop of feeding, inadequate movements	Hemorrhaging on the bacon, damages on the internal organs	Several pigs not eating well/looking sick	Call the veterinarian services	Report it as soon as possible even if might be a false case	Direct contact to infected animal, Consumation of meat from an animal died from ASF	Crossing (movement), introducing of infected animals	movement of people/animals			5	3	5	3	5	2	1	1	5	3
8	Yes, I Agree	-	-	Varna	None (before ASF: 10-200)	East Balkan Swine farm - EBS pigs registered in the herdbook	1 (<5); 1 (>18<45); 2 (>45<65)	Occasional additional income (quick cash when needed)	Free range system unfenced; free range system fenced	Fodder, grass, grain, broken rice, etc.; Forest products. Which ones? Acorns, grass, roots, worms, truffles, mushrooms, wild berries	No	No	Yes	Yes	No, 140 animals - 50 thousand BGN	-	No	Yes, disinfection	No	-		Yes	Brochures and posters of the awareness campaign; local newspapers; radio; TV news; social networks; other: People, talks with acquaintances	Moving them from the place they were	Unfair compensation by the government; restrictions on trade	Yes	Adults M 100 -> 0 F 80-> 0; piglets M 100 -> 0; F 100 -> 0	Yes. (Keeping them) closed	Yes	(Loss of) apetite	Spots	Several pigs not eating well/looking sick; increased mortality	Treat the pigs with antibiotics; call the veterinarian services	Wait few days before reporting it to avoid a false report	Intentionally	The people	Without movement of people that have no work in the forest	2	2	4	1	3	1	3	2	1	1	1	1
9	Yes, I Agree	-	-	Burgas	None (before ASF: 10-200)	East Balkan Swine farm - EBS pigs registered in the herdbook	2 (<5); 4 (>45<65)	For self-consumption; occasional additional income (quick cash when needed)	Free range system fenced; Wood fences/without concrete base; full time housed system, concrete building	Other: own crops	Yes	No	No cases	-	-	-	Yes	Yes, disinfection, limited access to the farm				Yes	Vet authorities’ educational courses; brochures and posters of the awareness campaign	The ban of free pasturing (free ranging). EBS pigs cannot grow normally when kept closed.	Restrictions on trade	Yes	Adults M 10 -> 0 F 45-> 0	No	Yes - Disinfection after going to the forest	I have no observations	No mortal cases	Several pigs not eating well/looking sick	Call the veterinarian services	Report it as soon as possible even if might be a false case	Contact with infected animals	Wild boars	Yes, because movement of people and animals transmit deceases	5	4	5	3	5	3	5	2	5	3	4	5
																																					Median	3	3.5	5	3	4	3	3	2	3	2	4	3
																																					Mean	3.125	3.25	4	3.11111	3.55556	2.77778	3.44444	2.33333	2.88889	2.44444	3.22222	2.66667
[truncated: 20 more columns]

## Sheet: Q2
Which is/was your farm type?	Number
East Balkan Swine farm - EBS pigs registered in the herdbook	6
Family farm (=up to 10 sows and their offspring, but not more than 200 pigs in total)	1
Industrial farm	2
Totale complessivo	9

## Sheet: A - Q1
Did you have cases of ASF in your farm? If yes, specify the month and the year. If yes, did you receive subsidies to compensate your economic losses?	Number
East Balkan Swine farm - EBS pigs registered in the herdbook	6
No cases	2
-	2
Yes	2
No	1
Yes	1
Yes - 21/02/2020	1
Yes, after court decision	1
Yes - 30/12/2019	1
Yes	1
Family farm (=up to 10 sows and their offspring, but not more than 200 pigs in total)	1
No cases	1
-	1
Industrial farm	2
No cases	1
-	1
Yes, in July 2019	1
No	1
Totale complessivo	9

## Sheet: A - Q3
Have you adopted specific preventive measures in your farm related to ASF? If yes, please specify which (e.g. fences), the reason and when.
East Balkan Swine farm - EBS pigs registered in the herdbook
I was forced to take off the animals (from the forest) 2 days prior the start of the hunting season which was allowed from 03.10.2019 to my quarantine premises (in my backyard)
Yes
Yes - fencing
Yes, disinfection
Yes, disinfection, limited access to the farm
Yes; electropasture (kept inside)
Family farm (=up to 10 sows and their offspring, but not more than 200 pigs in total)
Disinfection at the entrance
Industrial farm
Fences, connecting corridors, filters, disinfection, etc
Yes - we strengthened the measures listed above/2019
Totale complessivo

## Sheet: A - Q4
Have you followed training courses to prevent ASF in your farm?	Number
East Balkan Swine farm - EBS pigs registered in the herdbook	6
Yes	5
Meetings with (Shumen Province) epizootic commission as a representative of the Association	1
Family farm (=up to 10 sows and their offspring, but not more than 200 pigs in total)	1
Yes	1
Industrial farm	2
No	1
Yes	1
Totale complessivo	9

## Sheet: A - Q6
Which were the restrictions that, in your opinion, have the major impact on your farm? Please motivate your answer.	Number
East Balkan Swine farm - EBS pigs registered in the herdbook	6
Change of the place/region of breeding	1
Electropasture (kept inside)	1
Keeping the animals closed and not allowing outsiders to get to them	1
Keeping the animals closed in the quarantine premises was a good decision	1
Moving them from the place they were	1
The ban of free pasturing (free ranging). EBS pigs cannot grow normally when kept closed.	1
Family farm (=up to 10 sows and their offspring, but not more than 200 pigs in total)	1
No backyard growing	1
Industrial farm	2
Charging terms, benefits	1
Restricting the movement of people and spraying against insects	1
Totale complessivo	9

## Sheet: A - Q7
Which were the negative consequences of ASF impact on your farm?	Number
East Balkan Swine farm - EBS pigs registered in the herdbook	6
Economic losses for the farm; people lose job; restrictions on trade; Other - loss of knowledge and experience	1
Economic losses for the farm; restrictions on trade	2
Economic losses for the farm; restrictions on trade; Other: Forced killing of the pigs	1
Restrictions on trade	1
Unfair compensation by the government; restrictions on trade	1
Family farm (=up to 10 sows and their offspring, but not more than 200 pigs in total)	1
Restrictions on trade	1
Industrial farm	2
Economic losses for the farm	1
Restrictions on trade	1
Totale complessivo	9

## Sheet: B - Q6
Which way of transmission do you consider the most effective for ASF introduction in a farm?	Number
East Balkan Swine farm - EBS pigs registered in the herdbook	6
By food and by people entering (to the animals)	1
Contact with infected animals	1
I don't know or a direct contact with infected animal	1
Intentionally	1
Intentionally introduced infection	1
Direct contact to infected animal, Consumation of meat from an animal died from ASF	1
Family farm (=up to 10 sows and their offspring, but not more than 200 pigs in total)	1
An infected animal	1
Industrial farm	2
Insects	1
People, animals, INSECTS	1
Totale complessivo	9

## Sheet: B - Q7
Which way of transmission do you consider the most responsible for ASF spread in your country?	Number
East Balkan Swine farm - EBS pigs registered in the herdbook	6
-	1
Contact with infected animal	1
Crossing (movement), introducing of infected animals	1
The people	2
Wild boars	1
Family farm (=up to 10 sows and their offspring, but not more than 200 pigs in total)	1
Wild boars	1
Industrial farm	2
Infected and dead wild boar-insects	1
Uncontrolled backyard and insects	1
Totale complessivo	9

## Sheet: Matrix II
						How much do you consider effective these preventive measures for ASF prevention? (Give a score from not effective to extremely effective, 1-5)
Data collected will be used according to the Regulation (EU) N ° 2018/1725. By agreeing with The EU Regulation privacy statement and answering this questionnaire, you agree that your answers are used anonymously in the technical report and related peer-review publication that will be produced.	For which organization do you work?	Which way of transmission do you consider the most responsible for ASF introduction in a farm?	Which way of transmission do you consider the most responsible for ASF spread in your country?	Do you think that social factors (e.g. movement of people/animals, family sharing of food meat products, migration, travel migrants) could have played a role in ASF spread? Please explain your opinion.	Was there a plan to contain feral pigs? If so, how is it implemented? Was it effective?	Training of staff and visitors in biosecurity	Restricting movements of people and vehicles into the farm	Fencing	Ban on going to the forest	Washing, changing clothes and footwear	Rodents control	Forbidding swill feeding (food scraps)	Forbidding outdoor feeding	Other (please specify)
Yes, I Agree	I work in the Municipality of Smyadovo	In my opinion, the main mode of transmission is through secretions and excrement from sick animals and the carcasses of dead sick animals.	Direct transmission of the virus from animal to animal is predominant at the very beginning of the infection, and the indirect mode of transmission - through infected carcasses and contaminated habitats - continues for a long period of time.	There would be a role if the animals, meat, local products are from sick animals. With increased control, this may not be allowed.	There is a Plan to control and prevent the spread of the ASF disease in the Republic of Bulgaria, adopted in 2020 by the Council of Ministers. The imputed obligations of the Municipalities are many, almost unfulfillable and there are no financial resources.	3	5	4	3	4	5		1	limiting access with wild animals: 5
